# Supplementary material for: Enhancing the Comprehensive Performance and Interfacial Adhesion of Emulsified Asphalt Using an Epoxy-Functionalized Waterborne Polyurethane
Source: Polymers (Basel). 2026 Mar 16;18(6):719. doi: 10.3390/polym18060719 (PMC13030301; doi:10.3390/polym18060719)
Supplement: Supplementary file 1 [file polymers-18-00719-s001.zip]

Archive with 1 entries (1 files):
- polymers-4194777-supplementary.pdf
